# Supplementary material for: Diagnostic Value of Metagenomic Next-Generation Sequencing for the Detection of Pathogens in Bronchoalveolar Lavage Fluid in Ventilator-Associated Pneumonia Patients
Source: Front Microbiol. 2020 Dec 1;11:599756. doi: 10.3389/fmicb.2020.599756 (PMC7736608; doi:10.3389/fmicb.2020.599756)
Supplement: Data Sheet 1 — Original data. [file Data_Sheet_1.xlsx]

## Sheet: Sheet1
Supplementary file 1. original data
Patient ID	Age,year	Sex	Immunocompromised	Underlying disease	Pathogens identified by CT methods	mNGS results	Number of unique reads	Relative abundance(%)
PT1	54	male	Yes	Renal transplantation	Aspergillus flavus	Enterococcus	201	3.1
					Pneumocystis	Pneumocystis	83	33.4
						Aspergillus flavus	216	54.1
PT2	54	female	No	Type 2 diabetes	Candida albicans	Rhodobacteria	5380	58.04
						Candida	284	97.66
PT3	48	female	Yes	Renal transplantation	G- bacteria (smear)	Actinomycetes	3	0.74
PT4	56	male	Yes	AML	Klebsiella pneumoniae	Klebsiella	67830	88.74
					Aspergillus flavus (smear)
					Pneumocystis (smear)
PT5	53	female	No	Postoperative esophageal cancer	Acinetobacter baumannii	Acinetobacter	1085	44.57
PT6	64	male	No	Postoperative cerebral hemorrhage	Pseudomonas aeruginosa	Pseudomonas	15939	95.32
					Candida tropicalis	EBV	17
PT7	64	female	No	Multiple trauma	Acinetobacter baumannii	Acinetobacter	71	19.88
PT8	90	male	No	Pulmonary infection	Klebsiella pneumoniae	Klebsiella	20401	99.36
PT9	74	female	No	Type 2 diabetes; Heart failure	Negative	Haemophilus	8503	77.89
PT10	70	male	No	Cerebral infarction	Negative	Prevotella	45	1.74
PT11	56	male	No	Type 2 diabetes	Negative	None	/	/
PT12	82	male	No	Severe pneumonia	Aspergillus fumigatus	Acinetobacter	82	37.43
					Aspergillus niger	Aspergillus	17	85.4
						Human respirovirus 3	28
PT13	67	male	No	Severe pneumonia	Stenotrophomonas maltophilia	Burkholderia	516	35.62
					Acinetobacter baumannii	Stenotrophomonas	423	32.14
						Pallidobacterium	396	30.57
14	36	male	Yes	Postoperative kidney transplantation	Negative	Pneumocystis	13503	96.03
PT15	78	male	No	Respiratory failure	Acinetobacter baumannii	Acinetobacter	150	9.83
					Fungal spores and hyphae (smear)	HSV-1	19
						CMV	3
PT16	55	female	Yes	Severe pneumonia	Klebsiella pneumoniae	Klebsiella	1707	55.3
					Acinetobacter baumannii	Corynebacterium	153	13.6
						Acinetobacter	99	5.79
						CMV	3535
						HSV1	52
PT17	45	male	No	Multiple trauma	Acinetobacter baumannii	Acinetobacter	97566	99.75
						HSV-1	223
PT18	79	male	No	Pulmonary infection	Acinetobacter baumannii	Acinetobacter	6337	45.3
					Candida albicans	Candida	170	98.8
						Chlamydia psittaci	559
						HSV-1	78
PT19	69	male	No	AKI	Negative	Acinetobacter	2888	77.34
						Aspergillus	40	46.48
PT20	71	male	No	Gastric perforation	Acinetobacter baumannii	Acinetobacter	33493	96.3
					Staphylococcus aureus	Staphylococcus aureus	49	0.38
PT21	72	female	No	ANCA-associated vasculitis	Candida albicans	Actinomycetes	649	18.86
						EBV	7
PT22	25	female	Yes	HSCT	Negative	Pneumocystis	15	34.86
PT23	66	female	Yes	Severe pneumonia	Acinetobacter baumannii	Corynebacterium	256	37.42
						Acinetobacter	21	3.5
						EBV	5
24	85	male	No	Severe pneumonia	Klebsiella pneumoniae	Klebsiella	34324	99.23
PT25	36	female	Yes	Renal transplantation	Pneumocystis	Pneumocystis	15281	92.82
						Cyclovirosis	4
26	53	female	No	Sepsis	Staphylococcus epidermidis	Staphylococcus	1295	38.35
					Stenotrophomonas maltophilia	Stenotrophomonas	28	0.07
					Candida albicans	Acinetobacter	148	3.12
						Candida albicans	27	67.34
						Oral Mycoplasma	23
						HSV-1	6174
PT27	79	female	No	Pulmonary infection	Acinetobacter baumannii	Acinetobacter	221463	98.34
PT28	62	male	No	Aspiration pneumonia	Klebsiella pneumoniae	Klebsiella	436	22.7
					Staphylococcus aureus
PT29	53	male	No	Sepsis	Enterobacter aerogenes	Klebsiella	58946	99.24
					Candida tropicalis
PT30	78	female	Yes	Postoperative pancreatic cancer	Negative	Klebsiella	1027	39.81
						Human herpesvirus 6B	119
PT31	78	male	No	Severe pneumonia; ARDS	Klebsiella pneumoniae	Klebsiella	18329	90.25
					Enterobacter aerogenes	Kluyveromyces	32	34.6
					Candida glabrata	Pneumocystis	6	26.3
PT32	23	female	No	Pulmonary embolism	None	Rhodobacteria	8	2.67
PT33	66	male	Yes	Postoperative lung transplantation	Candida tropicalis	Neisseria	57	0.67
PT34	76	male	No	Severe pneumonia	Acinetobacter baumannii	Acinetobacter	36648	78.45
					Enterobacter cloacae	Enterobacteriaceae	3684	12.54
					Aspergillus fumigatus	Aspergillus fumigatus	5	43.2
PT35	29	female	Yes	Postoperative lung transplantation	Burkholderia cepacia	Pseudomonas	344	27.8
						Candida	593	87.32
PT36	37	male	Yes	Postoperative kidney transplantation	Negative	Acinetobacter	14092	58.37
						Candida	89	75.81
PT37	84	male	Yes	Nephrotic syndrome	Stenotrophomonas maltophilia	Stenotrophomonas	140	44.6
					Candida albicans	EBV	5
						Cyclovirosis 16	3
PT38	63	female	No	Severe pneumonia	Burkholderia cepacia	Burkholderia	2875	39.52
					Candida albicans	Candida albicans	2448	92.3
						VZV	166
PT39	54	male	No	Severe pneumonia	Klebsiella pneumoniae	Klebsiella	7594	78.01
						HSV-1	30
PT40	62	male	No	Postoperative cholangiocarcinoma	Stenotrophomonas maltophilia	Pallidobacterium	156	35.3
					Candida tropicalis	Acinetobacter	135	33.21
						Stenotrophomonas	130	27.5
PT41	74	male	No	Severe pneumonia	Klebsiella pneumoniae	Klebsiella	10021	93.2
					Candida tropicalis	Candida tropicalis	574	75.78
						Saccharomyces NACA	178	15.4
						HSV-1	253
PT42	62	female	Yes	Severe pneumonia	Acinetobacter baumannii	Acinetobacter	36093	99.8
					Fungal spore (smear)
PT43	68	female	Yes	Interstitial pneumonia	Acinetobacter baumannii	Acinetobacter	157072	97.89
PT44	57	female	No	ABPA	Candida albicans	Pseudomonas	6280	80.3
						Aspergillus	11	44.3
PT45	76	male	No	Postoperative rectal cancer	Pseudomonas aeruginosa	Corynebacterium	981	39.54
					Candida albicans	Candida albicans	6	42.38
						HSV-1	7
PT46	21	male	Yes	ALL	Negative	Rhodobacteria	94	0.38
PT47	54	male	Yes	M3 leukemia	Cunninghamella	Acinetobacter	431230	94.98
						Cunninghamella	5250	98.8
						HSV-1	545
PT48	17	female	No	Multiple trauma	Pseudomonas aeruginosa	Pseudomonas	3671	44.34
						HSV-1	456
						Primate erythrophil virus parvovirus type 1	105
PT49	53	male	No	Postoperative cerebral hemorrhage	Acinetobacter baumannii	Acinetobacter	1066	26.88
						Candida	8	25.8
						HSV-1	66
PT50	17	male	No	Severe pneumonia	Candida albicans	Burkholderia	10213	98.72
						Candida albicans	3	32.61
						Oral Mycoplasma	3
PT51	40	female	No	Severe pneumonia	Negative	Negative	/	/
PT52	76	female	No	Type 2 diabetes	Aspergillus fumigatus	Enterococcus	42	2.3
						Aspergillus fumigatus	101	75.8
PT53	16	male	No	Myocarditis	Negative	Moraxella	299	37.98
54	17	male	No	Myocarditis	Negative	Moraxella	2614	43.32
PT55	59	male	No	Cerebral hemorrhage	Negative	Klebsiella	8893	75.5
PT56	22	male	No	Infective endocarditis	Negative	Haemophilus	2670	47.81
PT57	49	female	Yes	Multiple myeloma	Cryptococcus neoformans	Cryptococcus	30	46.78
						EBV	3
PT58	68	female	Yes	Lung cancer	Candida albicans	Actinomycetes
						Candida	335	77.87
						Torque teno virus	3
PT59	54	female	Yes	Lung transplantation	Acinetobacter baumannii	Acinetobacter	1224	88.4
					Candida albicans	Candida	33	45.6
						EBV	6
PT60	65	female	Yes	SLE	Staphylococcus aureus	Staphylococcus	109	45.2
						Candida	16	54.7
						Aspergillus	14	42.6
						HSV-1	3202
						Torque teno virus	3
PT61	57	female	No	Bronchiectasis	Negative	Pseudomonas	78	33.8
PT62	74	male	No	Pulmonary embolism	Candida albicans	Candida	116	90.5
						Aspergillus	4	0.67
						EBV	21
PT63	40	male	Yes	HSCT	Aspergillus	Acinetobacter	688	44.8
						Aspergillus	192	55.7
PT64	59	female	No	Lung cancer	Negative	Staphylococcus	1552	64.3
						EBV	665
						Torque teno virus	6
						HSV-1	4
						CMV	3
PT65	16	male	Yes	Neutropenia	Acinetobacter baumannii	Acinetobacter	250491	98.1
					Aspergillus	Aspergillus	24	50.3
PT66	74	male	No	Postoperative rectal cancer	Negative	Staphylococcus	798	66.3
						Candida albicans	36	33.2
PT67	74	male	No	Psoas abscess	Negative	Staphylococcus	674574	81.87
						EBV	45
						Human herpesvirus 7	16
PT68	69	male	Yes	Renal transplantation	Candida parapsilosis	Corynebacterium	42198	86.97
						Candida parapsilosis	71	25.7
						EBV	3
PT69	71	female	Yes	Respiratory failure	Negative	Staphylococcus	26024	66.8
						Candida	30	48.9
						Human herpesvirus 6B	2
						CMV	1
PT70	71	male	No	MODS	Candida albicans	Aspergillus flavus	32	52.46
						EBV	3
PT71	40	male	Yes	Idiopathic pulmonary fibrosis	Negative	Streptococcus	125	58.41
PT72	65	male	Yes	Lung transplantation	Negative	Corynebacterium	562972	76.22
						Aspergillus	3	5.45
						Human herpesvirus 7	1
						Human herpesvirus 6B	1
Abbreviation: AML, acute myeloid leukemia; AKI, acute kidney injury; ADRS, acute respiratory distress syndrome; ABPA, allergic bronchopulmonary aspergillosis; ALL, acute lymphoblastic leukemia; SLE, systemic lupus erythematosus; HSCT, hematopoietic stem cell transplantation; MODS, multiple organ dysfunction syndrome
